# Supplementary material for: Merging Proline:Xylitol Eutectic Solvent in Crosslinked Chitosan Pervaporation Membranes for Enhanced Water Permeation in Dehydrating Ethanol
Source: Membranes (Basel). 2023 Apr 21;13(4):451. doi: 10.3390/membranes13040451 (PMC10146218; doi:10.3390/membranes13040451)
Supplement: Supplementary file 1 [file membranes-13-00451-s001.zip]

Archive with 1 entries (1 files):
- membranes-2335566-supplementary.pdf
